# Supplementary material for: A {Co9}-Added Polyoxometalate for Efficient Visible-Light-Driven Hydrogen Evolution
Source: Molecules. 2023 Jan 9;28(2):664. doi: 10.3390/molecules28020664 (PMC9861855; doi:10.3390/molecules28020664)
Supplement: Supplementary file 1 [file molecules-28-00664-s001.zip]

Archive with 1 entries (1 files):
- molecules-2063617-supplementary.pdf
